# Supplementary material for: Efficacy of resuscitative endovascular balloon occlusion of the aorta for hemorrhage control in patients with abnormally invasive placenta: a historical cohort study
Source: BMC Pregnancy Childbirth. 2023 May 10;23:333. doi: 10.1186/s12884-023-05649-8 (PMC10170700; doi:10.1186/s12884-023-05649-8)
Supplement: Supplementary file 3 — Additional file 3 [file 12884_2023_5649_MOESM3_ESM.xlsx]

## Sheet: Sheet1
		MA: maternal age; GAD: gestational age at delivery; NPCS: number of previous CDs; PP: placenta previa; FRT: femoral arterial thrombosis; DVT: Deep vein thrombosis; AOT: aortic occlusion time; FACT: femoral artery cannulation time; OD: operation duration; ISD: indwelling sheath duration; EBL: estimated blood loss; PRBCs: packed red blood cells; NICUA:NICU admission; TMCC: total maternal care cost;…
Num	Group	MA	GAD	Gravidity	Parity	NPCS	PP	type of AIP	Hysterectomy	FRT	DVT	AOT	FACT	OD	ISD	EBL	PRBCs	NICUA	TMCC	ICU	Prebleeding
1	Balloon	39	37.2	2	1	0	2	1	1	0	0	15	120	100	6.9	800	4	2	4044	1	2
2	Balloon	35	36.3	4	1	1	2	1	2	0	0	20	979	70	6.6	1000	2	1	4276	1	2
3	Balloon	35	36.2	4	1	1	2	1	2	0	0	16	130	63	5.7	1000	4	2	4889	1	2
4	Balloon	30	37.2	7	1	0	1	1	2	0	0	13	327	70	5.9	1400	5	2	6935	1	2
5	Balloon	34	36	2	2	0	2	2	1	0	0	30	416	95	8.8	2500	5	1	4880	1	2
6	Balloon	26	34.6	4	1	0	2	1	1	0	0	29	810	120	4.5	2000	4	1	4635	1	2
7	Balloon	32	35.5	3	1	0	2	1	1	0	0	24	240	85	6.4	1000	3	1	4942	1	2
8	Balloon	33	32.4	4	1	1	2	1	1	0	0	40	121	170	8.1	1000	6	1	5389	1	2
9	Balloon	29	36.6	2	1	0	2	2	2	0	0	10	90	85	25.1	1000	3	1	4790	1	2
10	Balloon	26	37.4	3	1	0	2	1	2	0	0	25	150	120	11.1	2000	9	1	4790	1	1
11	Balloon	36	36.3	3	2	0	2	1	2	0	0	9	110	85	7.5	1200	3	1	4093	1	2
12	Balloon	34	33	4	2	1	2	2	1	0	1	54	380	210	11.8	5000	27	1	8369	1	2
13	Balloon	31	35.5	4	2	1	2	1	2	1	0	10	395	65	7.5	500	0	1	3341	2	1
14	Balloon	37	37.6	2	1	0	1	1	2	0	0	18	175	75	30	600	2	2	3732	2	2
15	Balloon	27	34.6	3	1	0	2	2	2	0	0	27	354	120	6.7	2000	6	1	4305	1	1
16	Balloon	39	39	5	1	1	2	1	2	0	0	8	136	60	13.1	600	0	2	3397	1	1
17	Balloon	38	39.2	3	1	0	2	2	2	0	0	20	215	95	8.4	1200	4	2	4006	1	2
18	Balloon	37	36	4	2	0	1	2	2	0	0	9	90	50	8.4	1500	4	2	4457	1	1
19	Balloon	33	37.3	4	2	0	2	1	2	0	0	13	157	75	9.8	1500	6	2	4179	1	2
20	Balloon	34	36.3	4	1	0	1	1	2	0	0	12	96	120	6.3	3000	16	2	7309	1	2
21	Balloon	30	38.3	3	1	1	2	2	1	0	0	15	91	155	9.5	3500	16	2	6015	1	2
22	Balloon	28	36.2	5	2	0	2	1	2	0	0	7	351	80	6.1	800	0	2	4511	1	2
23	Balloon	29	38.4	5	2	0	2	1	2	0	0	10	128	70	7.9	1000	4	2	4447	1	1
24	Balloon	29	37.5	3	1	1	2	1	2	0	0	20	80	115	6.8	1000	3	2	4760	1	2
25	Balloon	36	36.1	10	1	1	2	1	2	0	0	12	337	140	5.7	600	0	2	6237	1	1
26	Balloon	28	35.2	2	2	0	2	2	1	0	0	10	90	255	6.8	2500	15	2	10477	1	1
27	Balloon	37	36	3	1	0	1	1	2	0	0	34	186	150	9	1500	4	2	4664	1	2
28	Balloon	37	36.5	3	1	0	0	1	2	0	0	11	90	80	5	500	0	2	4673	2	2
29	Balloon	43	34.2	2	1	0	0	1	2	1	0	15	90	70	26	800	0	2	7014	1	1
30	Balloon	39	32.4	4	2	0	2	1	2	0	0	42	98	150	9.2	3000	8	1	5187	1	2
31	Balloon	29	38.1	7	1	1	2	1	2	0	0	30	176	120	8.3	1000	4	2	5168	1	2
32	Balloon	30	35.6	2	1	0	1	1	2	0	0	21	371	130	9	1000	2	2	4850	1	1
33	Balloon	37	37.1	2	2	0	2	1	2	0	0	13	85	115	6.4	1000	4	2	4029	1	2
34	Balloon	33	36.2	3	1	0	2	2	2	0	0	35	108	190	6.4	3000	8	1	5602	1	1
35	Balloon	29	32.6	3	1	0	1	1	2	0	0	12	113	42	10.3	800	0	1	5068	1	1
36	Balloon	41	35	4	1	0	2	2	2	0	0	11	150	105	8	2000	3	1	4915	1	1
37	Balloon	30	35	4	1	0	2	2	2	0	0	10	100	100	7.5	1500	4	1	5315	1	2
38	Balloon	29	33.4	4	1	1	2	1	2	0	0	15	128	75	8.9	800	0	1	4140	1	1
39	Balloon	39	36	4	1	1	2	1	2	0	0	11	116	75	10.7	800	0	1	4247	1	2
40	Balloon	36	33	3	1	0	1	1	2	0	0	12	220	67	8.1	600	0	1	4450	1	1
41	Balloon	36	36.5	6	1	0	2	2	2	0	0	12	199	85	5	1500	4	1	6481	1	2
42	Balloon	38	30.3	5	1	1	2	1	2	1	0	30	225	120	8.1	1200	7	1	14832	1	1
43	Balloon	28	36.4	7	1	0	1	1	2	0	0	15	174	120	8.4	1500	2	2	4597	1	2
44	Balloon	35	34	2	1	1	2	1	2	0	0	10	169	60	6.5	800	0	1	4637	1	2
45	Balloon	43	35	5	1	1	2	1	2	0	0	12	165	80	8	600	0	1	4611	1	2
46	Balloon	48	32.4	3	1	0	0	2	2	0	0	37	85	125	8.3	2600	9	1	6877	1	2
47	Balloon	29	33.1	2	1	0	2	1	2	0	0	20	90	90	6	800	0	1	5741	1	2
48	Balloon	38	34.6	3	2	0	1	1	2	0	0	15	90	100	5.1	800	0	1	4535	1	2
49	Balloon	31	35.1	1	2	0	2	2	2	0	0	12	155	85	4.5	1500	7	1	4747	1	1
50	Balloon	33	32.2	3	1	0	2	1	2	0	0	12	190	85	5.7	1000	4	1	4164	1	1
51	Balloon	35	38.2	3	1	1	2	1	2	0	0	7	183	70	9.2	1000	0	2	4188	2	2
52	Balloon	36	35.4	2	2	0	1	1	2	0	0	9	131	63	8.9	1000	0	1	5436	2	2
53	Balloon	33	36.2	4	2	0	2	2	2	0	0	12	164	68	8.9	1000	4	1	4270	2	2
54	Balloon	27	38.1	4	1	0	1	1	2	0	0	10	115	48	9.6	600	0	2	3659	2	2
55	Balloon	36	37.5	4	1	0	2	2	2	0	0	16	217	90	6.2	1800	3	2	4861	1	2
56	Balloon	31	36.4	5	1	0	2	1	2	0	0	12	110	110	8.5	1500	3	1	4884	1	1
57	Balloon	33	34.2	2	1	0	1	1	2	0	0	7	116	65	5.3	800	0	2	3410	2	1
58	Balloon	40	32.5	2	2	1	2	1	1	0	1	25	100	235	13.2	5000	11	1	9360	1	1
59	Balloon	36	36.1	2	0	1	2	1	2	0	0	9	85	55	4.8	1000	0	1	3442	2	2
60	Balloon	42	34.6	5	1	0	0	2	2	0	0	27	95	135	4.8	2500	6	1	5845	1	2
61	Balloon	26	38	3	2	1	2	1	2	0	0	7	115	50	8.5	1000	0	1	4145	2	2
62	Balloon	34	37.2	9	2	0	2	1	2	0	0	12	177	135	5.8	3000	5	2	4849	1	2
63	Balloon	36	35.3	2	1	0	1	1	2	0	0	12	96	80	9.1	1500	5	1	5282	1	1
64	Balloon	27	36.2	3	1	0	2	1	2	0	0	10	112	50	6.7	1000	0	1	4155	2	2
65	Balloon	34	33.4	2	1	0	2	2	2	0	0	45	191	125	6.9	2500	7	1	5099	1	2
66	Balloon	34	37.4	2	1	0	1	1	2	0	0	10	125	135	10.4	1000	0	1	3871	2	2
67	Balloon	32	36	3	2	1	2	1	2	0	0	8	129	60	5.6	1000	3	1	3911	2	2
68	Balloon	30	37.2	3	1	1	2	1	2	0	0	9	154	90	8.6	1000	0	2	3942	2	2
69	Balloon	34	37.3	5	1	0	2	1	2	0	0	6	162	70	7.9	1000	0	2	3167	2	2
70	Balloon	26	35.5	3	1	0	2	1	2	0	0	15	89	90	5.2	2000	4	1	7511	1	2
71	Balloon	37	37	2	1	1	2	1	2	0	0	30	176	105	8.6	2000	6	1	4597	1	2
72	Balloon	26	35.5	3	1	0	1	2	2	0	0	15	139	100	9.9	2500	11	1	4251	1	2
73	Balloon	30	36.1	3	1	1	2	1	2	0	0	19	156	75	8.9	1500	3	1	5725	2	2
74	Balloon	35	33.2	4	1	0	2	1	2	0	0	22	177	95	5.1	1000	0	1	3876	1	1
75	Balloon	34	31	3	2	0	0	2	2	0	0	13	127	90	4.9	2500	8	1	4834	1	1
76	Balloon	36	36.1	4	1	0	2	1	2	0	0	24	128	110	5.1	1500	5	1	6730	1	2
77	Balloon	37	36.3	2	1	0	2	1	2	0	0	9	116	65	5.8	1000	0	2	3456	1	2
78	Balloon	30	35	6	2	0	2	1	2	0	0	12	181	55	11.9	1000	3	1	4439	1	2
79	Balloon	38	33.2	5	1	0	2	1	2	0	0	12	116	185	14.5	1000	2	1	2074	2	2
80	Balloon	43	36.6	3	1	0	1	1	2	0	0	15	81	80	6.9	600	0	1	4611	1	2
81	Balloon	27	34.3	2	1	1	2	2	2	0	0	10	161	65	5.9	1800	7	1	5528	1	1
82	Balloon	34	33.3	2	2	1	2	1	2	1	0	10	125	60	4	1200	0	1	8097	1	1
83	Balloon	25	39.2	4	1	1	2	1	2	0	0	10	177	60	4.5	1200	3	1	4528	2	2
84	Balloon	33	36.2	4	1	1	2	2	2	0	0	12	185	188	6.7	3000	8	1	5602	1	2
85	Balloon	35	35	6	1	0	2	1	2	0	0	13	133	75	8.2	1000	3	1	4546	1	1
86	Balloon	35	37.2	4	1	0	1	1	2	0	0	10	121	150	6.7	2000	6	2	5223	1	1
87	Balloon	31	35.1	4	1	0	2	1	2	0	0	12	147	80	5.3	1000	3	1	4514	1	2
88	Balloon	33	35.4	4	2	0	2	1	2	0	0	10	122	51	5.4	800	0	1	4260	1	2
89	Balloon	38	37.2	4	1	0	1	1	2	0	0	14	145	65	7.5	800	0	2	4558	1	1
90	Balloon	34	36.3	6	1	0	2	1	2	0	0	12	160	55	6.1	600	0	2	4415	1	2
91	Balloon	27	38.3	2	1	1	2	1	2	0	0	12	163	75	6.3	1000	2	2	4331	1	2
92	Balloon	37	37.1	4	1	1	2	1	2	0	0	11	220	105	7	1000	4	2	4279	1	2
93	Balloon	40	32.2	4	1	0	1	2	2	0	0	12	173	94	8.7	2000	4	1	5536	1	2
94	Balloon	33	38.1	5	1	0	2	1	2	0	0	12	109	60	7.5	1000	0	2	4452	1	2
95	Balloon	29	38.2	5	1	0	2	1	2	0	0	15	138	150	7.8	2000	4	1	4445	1	1
96	Balloon	35	37.3	2	2	0	1	1	2	0	0	36	160	130	13.1	2000	5	1	5140	1	2
97	Balloon	34	37.3	4	1	0	2	1	2	0	0	17	101	100	18.4	2000	4	2	4725	1	1
98	Balloon	35	36.4	5	2	0	2	1	2	0	0	10	154	100	4.5	1000	0	1	3454	1	2
99	Balloon	29	37.6	5	1	0	2	1	2	0	0	12	107	80	10.1	1200	0	2	3864	1	2
100	Balloon	32	36.2	3	1	0	2	2	2	0	0	12	146	70	14.3	1500	2	1	3945	1	2
101	Balloon	37	36.4	4	1	0	1	1	2	0	0	7	130	54	8.2	800	0	2	3876	1	2
102	Balloon	39	35	8	2	0	2	1	2	0	0	12	197	80	7.2	1000	4	1	3706	1	2
103	Balloon	29	35.3	3	2	1	2	2	2	0	0	10	256	100	8.1	3200	6	1	5885	1	1
104	Balloon	36	34.5	4	2	0	1	1	2	0	0	10	216	95	8.2	600	2	1	4538	1	1
105	Balloon	37	32	5	2	0	2	1	2	0	0	30	208	130	6	2000	10	1	5701	1	2
106	Balloon	36	34.2	5	1	1	2	1	2	0	0	12	165	75	7.3	1000	4	1	4778	1	1
107	Balloon	44	37	4	1	0	1	1	2	0	0	12	117	60	7.5	1000	0	2	4333	1	1
108	Balloon	24	37.4	3	1	1	2	1	2	0	0	10	108	213	4.5	2000	8	2	6759	1	2
109	Balloon	41	34.2	2	1	0	2	1	2	1	0	13	775	235	8.5	1200	4	1	15725	2	1
110	Balloon	30	35.4	6	1	0	0	2	2	1	0	14	150	102	5.6	3000	4	1	5315	1	2
111	Balloon	39	37.1	5	2	0	2	1	2	0	0	10	131	75	7.7	1000	0	2	3493	2	2
112	Balloon	33	35	4	1	1	2	2	2	0	0	12	112	112	5.7	1500	8	1	6147	2	2
113	Balloon	30	34.4	4	1	1	2	1	2	0	1	19	177	117	8.5	800	0	1	13406	2	1
114	Balloon	33	32.6	8	1	0	1	1	2	0	0	24	168	90	4.5	1600	6	1	4582	1	1
115	Balloon	25	36.1	3	1	0	2	1	2	0	0	13	138	105	6.7	1200	2	1	5162	1	2
116	Balloon	38	36	2	1	0	1	1	2	0	0	12	175	65	9.6	1000	0	1	3342	2	1
117	Balloon	37	37.5	4	1	0	2	1	2	0	0	10	217	90	6.7	800	0	2	4703	1	2
118	Balloon	39	36	2	1	1	2	1	2	0	0	12	172	100	4.8	800	0	1	4270	1	2
119	Balloon	34	32	2	1	1	2	1	1	0	0	11	150	160	5.1	2000	5	1	5882	1	1
120	Balloon	34	34	4	1	0	2	1	2	0	0	12	184	82	8	600	0	1	4072	1	1
121	Balloon	30	34.3	3	1	0	2	2	1	0	0	12	151	285	9.4	5000	25	1	8523	1	1
122	Balloon	26	36.6	7	1	1	2	1	2	0	0	10	126	65	6.3	800	0	1	3751	1	1
123	Balloon	36	32.1	6	3	0	1	1	2	0	0	15	174	73	7	1000	0	1	3558	1	2
124	Balloon	32	37.3	4	1	1	2	2	2	0	0	10	143	75	6.8	1200	3	2	3847	1	2
125	Balloon	40	36.1	3	2	1	2	1	2	0	0	7	360	50	4.9	1000	0	1	4255	1	2
126	Balloon	29	35.6	6	1	0	0	2	2	0	0	12	116	125	4.5	3000	8	1	5139	1	2
127	Balloon	31	36.1	3	1	0	2	1	2	0	0	10	540	78	5.6	1000	0	1	3558	1	2
128	Balloon	27	34.3	3	1	0	2	1	2	0	0	10	126	65	7.8	1800	7	1	5528	1	1
129	Balloon	37	32.1	3	1	0	1	2	2	0	0	22	110	95	5.7	2500	8	1	4850	1	2
130	Balloon	30	37	2	1	0	2	1	2	0	0	12	130	55	6	1000	0	1	3355	1	2
131	Balloon	34	37.2	6	1	0	2	2	2	0	0	8	120	110	8.7	2500	5	2	5441	2	1
132	Balloon	34	36.5	3	1	0	1	1	2	0	0	8	109	60	5.2	1000	0	1	3650	1	1
133	Balloon	29	38.2	5	1	0	2	1	2	0	0	6	118	85	6.8	1000	0	2	5493	1	2
134	Balloon	28	39.2	5	1	1	2	1	2	0	0	15	121	70	9.4	1000	2	2	3348	1	2
135	Balloon	26	34	2	1	0	2	1	2	0	0	15	253	90	9.1	1500	2	1	5976	1	1
136	Balloon	26	36.4	2	1	0	2	1	2	0	0	15	117	65	9.4	1200	2	1	3499	1	2
137	Balloon	26	34.5	2	2	1	2	1	2	0	0	12	168	65	9.4	1000	0	1	3420	1	2
138	Balloon	28	32.2	4	1	1	2	1	2	0	0	12	265	100	7.2	800	0	1	3823	1	1
139	Balloon	39	39	2	1	0	1	1	2	0	0	12	103	100	4.5	800	0	1	4270	1	2
140	Balloon	30	37	4	1	0	2	2	2	0	0	22	305	106	9.3	2000	6	2	5352	1	2
141	Balloon	40	36.2	4	1	0	1	1	2	0	0	7	109	63	8.2	1000	0	2	4023	1	1
142	Balloon	41	32.5	2	1	0	2	1	2	0	0	8	152	65	6.7	1000	0	1	4394	1	2
143	Balloon	27	37.2	3	1	0	2	1	2	0	0	6	83	74	8	800	0	1	4237	1	1
144	Balloon	32	34.6	4	1	0	2	2	2	0	1	12	220	160	8.6	1000	13	1	11627	1	2
145	Balloon	31	39.4	5	1	1	2	1	2	0	0	8	75	60	8.5	800	0	2	3999	1	1
146	Balloon	29	38.1	5	1	1	2	1	2	0	0	6	130	94	7.6	1200	3	1	3927	1	2
147	Balloon	28	36.3	4	1	1	2	2	2	0	0	5	121	155	4.5	2000	10	2	8446	1	2
148	Balloon	37	36.4	9	2	0	1	1	2	0	0	12	174	107	5.7	800	0	2	4624	1	2
149	Balloon	43	34.4	5	1	0	2	2	2	0	0	18	140	105	7.9	3200	7	1	4624	1	2
150	Balloon	37	35.4	5	1	0	2	1	2	0	0	10	214	65	5.6	800	0	1	6302	1	2
151	Balloon	31	39	3	1	0	2	1	2	0	0	10	176	115	7.5	1500	2	2	3892	1	1
152	Balloon	28	37.2	3	1	0	1	1	2	1	0	13	140	68	12.6	1500	2	2	6252	2	2
153	Balloon	33	34.6	4	1	1	2	2	2	0	0	12	118	95	4.8	1500	7	2	3942	1	2
154	Balloon	31	36.3	4	2	0	2	1	2	0	0	15	111	76	7.1	700	0	2	4029	1	1
155	Balloon	27	36.3	3	1	0	2	2	2	0	0	24	173	130	7.4	2000	4	1	4519	1	2
156	Balloon	31	34.3	3	1	1	2	1	2	0	0	11	187	75	8.5	1000	0	1	3958	1	2
157	Balloon	34	34	2	1	1	2	1	2	0	0	6	124	65	8.9	1000	0	1	4037	1	2
158	Balloon	29	32.2	5	1	0	1	2	2	0	0	13	129	120	5.7	1500	7	1	5986	1	1
159	Balloon	36	33.2	6	1	0	2	1	2	0	0	39	120	117	8.7	3000	11	1	6221	1	2
160	Balloon	30	37.2	6	1	0	2	1	2	0	0	14	132	70	4.8	800	0	1	6935	1	2
161	Balloon	35	39.3	2	1	0	1	1	2	0	0	10	104	90	8.3	1000	4	2	3486	2	2
162	Balloon	37	35.3	7	1	1	2	2	2	0	0	15	107	60	4.7	1000	2	1	4101	1	2
163	Balloon	38	32.5	4	1	0	2	1	2	0	0	12	110	75	8.3	400	0	1	4801	1	1
164	Balloon	38	38.2	7	1	0	0	1	2	0	0	10	1265	65	6.1	500	0	2	4065	2	2
165	Balloon	40	35.5	4	1	0	2	1	2	0	0	12	80	90	8.3	1500	2	2	3658	2	2
166	Balloon	31	31.1	3	2	0	1	2	2	0	0	25	98	115	6.1	1800	4	1	4226	1	2
167	Balloon	30	37.3	6	1	1	2	1	2	0	0	15	105	115	5	800	0	2	3505	1	2
168	Balloon	30	36	2	0	0	2	1	2	0	0	23	77	95	9.4	1500	2	1	3975	1	2
169	Balloon	32	37	2	1	1	2	1	2	0	0	6	80	105	4.5	1500	3	2	3832	2	1
170	Balloon	31	38.1	4	2	0	2	1	2	0	0	5	97	55	8.5	600	0	2	3948	2	2
171	Balloon	30	36.1	4	1	1	2	1	2	0	0	8	107	90	9.1	1000	0	1	4469	1	2
172	Balloon	26	37.3	4	1	1	2	2	2	0	0	15	137	60	4.5	2000	2	2	4174	2	2
173	Balloon	42	37.2	9	2	0	1	1	2	0	0	15	128	65	5.6	1200	4	2	2104	2	2
174	Balloon	36	37.3	3	1	0	2	1	2	0	0	27	131	105	5.2	1000	3	2	4300	2	1
175	Balloon	26	39.2	4	1	0	2	2	2	0	0	10	156	90	8.4	1200	3	2	2893	2	2
176	Balloon	41	35.5	4	1	0	1	2	2	0	0	20	120	110	8.3	1500	3	1	4318	2	2
177	Balloon	33	30	3	1	0	2	1	2	0	0	12	108	85	5.2	1200	3	1	4177	1	1
178	Balloon	28	36.5	6	1	0	2	1	1	0	0	15	111	125	5.6	600	2	1	4098	1	1
179	Balloon	25	37.3	6	1	0	2	1	2	0	0	10	191	60	5.5	1000	2	2	4449	2	2
180	Balloon	27	36.3	2	1	1	2	1	2	0	0	8	187	55	5.2	600	0	2	3572	1	2
181	Balloon	37	37.5	3	1	1	2	1	2	0	0	10	90	55	9.1	1000	0	2	3252	2	2
182	Balloon	43	37	2	1	0	1	2	2	0	0	11	120	100	4.6	1200	0	2	4539	2	2
183	Balloon	28	33.4	3	1	0	2	1	2	0	0	8	147	85	5	1000	0	1	3720	2	2
184	Balloon	30	36.4	9	1	0	2	1	2	0	0	10	90	60	9.2	1000	0	2	3928	2	2
185	Balloon	39	35	2	1	1	2	1	2	0	0	16	189	85	8.8	1000	0	1	3637	2	1
186	Balloon	38	36	3	1	0	2	2	2	0	0	30	165	105	5.5	1000	0	2	3887	2	2
187	Balloon	27	35	8	1	1	1	1	2	0	0	28	158	115	5	2500	5	1	5545	1	2
188	Balloon	39	37	6	2	0	2	1	2	0	0	5	122	70	5.3	1000	0	1	3872	2	1
189	Balloon	26	37.5	2	1	0	2	1	2	0	0	10	114	65	9.4	1000	0	2	5890	1	2
190	Balloon	33	35.2	6	1	1	2	1	2	0	0	5	107	65	5.1	600	0	1	3530	2	2
191	Balloon	34	36.2	7	1	0	0	1	2	0	0	8	124	75	6.8	1000	0	1	3780	2	2
192	Balloon	35	36.1	5	1	0	2	2	2	0	0	10	104	70	8.3	1500	0	1	3612	2	2
193	Balloon	35	37.5	3	2	0	1	1	2	1	0	10	110	60	6	1000	0	2	4254	2	2
194	Balloon	27	35.6	6	1	1	2	2	2	0	0	5	286	90	7.4	1500	4	2	7179	1	2
195	Balloon	45	35.6	6	1	0	2	1	2	0	0	7	183	63	9.1	1000	2	1	4317	1	1
196	Balloon	43	34.5	6	1	0	1	1	2	0	0	10	108	115	8.3	1000	0	1	4845	1	1
197	Balloon	36	38.3	8	1	1	2	1	2	0	0	5	90	90	8.7	1000	0	2	4485	2	2
198	Balloon	30	37.2	3	1	1	2	1	2	0	0	5	89	65	4.9	1000	0	2	3473	2	2
199	Balloon	39	37.6	3	1	0	2	1	2	0	0	10	75	65	9.2	1000	0	2	3625	2	2
200	Balloon	35	37.1	2	1	0	2	2	2	0	0	8	144	85	8.1	1000	0	2	3867	2	2
201	Balloon	35	35.5	2	2	0	2	1	2	0	0	19	91	100	5.1	1500	4	1	4412	1	2
202	Balloon	34	37.3	8	2	0	1	1	2	0	0	10	114	65	6.6	800	0	1	3905	2	2
203	Balloon	30	35.6	6	1	1	2	2	2	0	0	30	105	120	5.8	2000	7	1	4853	1	2
204	Balloon	40	38.2	7	1	0	0	1	2	0	0	10	204	65	4.9	600	0	2	3816	2	2
205	Balloon	38	36.2	5	2	0	2	1	2	0	0	10	137	85	6	1000	0	2	4207	2	2
206	Balloon	35	37.3	7	1	1	1	1	2	0	0	5	129	65	6.3	500	0	2	3588	2	2
207	Balloon	28	34.3	6	0	1	2	2	2	0	0	9	129	75	5.7	1000	2	1	3750	2	1
208	Balloon	35	29.1	5	1	0	1	1	2	0	0	10	108	100	5.1	1000	0	1	4908	1	1
209	Balloon	38	37.2	2	1	0	2	1	2	0	0	10	159	95	7.9	800	0	2	4027	2	2
210	Balloon	39	37.5	2	1	0	2	2	2	0	0	30	129	115	6.6	2000	4	2	5412	1	2
211	Balloon	33	34.4	5	1	0	2	1	2	0	0	10	136	105	8.2	1000	0	1	7892	2	2
212	Balloon	29	36.5	9	2	0	2	2	2	0	0	10	91	70	5.7	1000	0	2	3799	2	2
213	Balloon	30	36.2	6	2	0	1	1	2	0	0	10	91	125	8.6	800	0	1	1847	2	2
214	Balloon	35	37.6	4	1	1	2	1	2	0	0	13	90	105	8.6	800	0	1	4301	2	2
215	Balloon	33	35.2	4	1	1	2	2	2	0	0	10	116	100	7.4	1000	4	1	4240	2	2
216	Balloon	29	35.3	5	2	0	2	1	2	0	0	17	130	90	4.5	2000	4	1	4194	2	2
217	Balloon	30	35.3	4	1	0	2	1	2	0	0	10	130	80	9.5	1500	4	1	3928	2	2
218	Balloon	37	35	3	1	0	2	2	2	0	0	12	134	135	5.9	1500	2	1	4162	2	2
219	Balloon	30	38.4	5	2	0	1	1	2	0	0	5	187	85	6.6	500	0	1	3475	2	2
220	Balloon	36	36	1	1	0	0	1	2	0	0	10	127	70	8.3	800	0	1	3902	2	2
221	Balloon	37	36.2	10	1	0	2	2	2	0	0	8	552	65	9.4	1000	0	1	5883	2	2
222	Balloon	29	37.2	4	1	0	2	1	2	0	0	6	153	60	5.1	1000	0	1	4471	2	2
223	Balloon	35	35.5	4	1	0	2	2	2	0	1	26	90	150	7.8	1500	5	1	11059	1	2
224	Balloon	32	35	6	2	1	1	1	2	0	0	15	1175	75	9.4	1000	2	1	4136	2	1
225	Balloon	37	36.2	7	2	0	2	2	2	0	0	10	419	120	7.7	1800	8	1	4499	2	2
226	Balloon	39	37	4	1	0	2	1	2	0	0	5	208	90	8.3	1000	0	2	4102	2	2
227	Balloon	44	37.1	7	1	1	2	1	2	0	0	8	176	55	7.6	1000	0	2	5725	2	2
228	Balloon	35	38.2	4	1	1	1	1	2	0	0	6	129	60	4.7	800	0	2	3625	2	2
229	Balloon	29	31.6	6	1	0	2	2	2	0	1	35	90	100	8.5	2000	10	1	13299	1	2
230	Balloon	35	35.6	3	1	0	2	1	2	0	0	10	281	70	9.2	600	0	1	4191	2	1
231	Balloon	39	36.6	9	2	1	2	1	2	0	0	9	157	80	7.4	1000	0	1	5256	2	2
232	Balloon	24	36	3	2	0	2	2	2	0	0	8	123	100	7	1500	0	1	3885	2	2
233	Balloon	32	37.6	6	1	0	2	1	2	0	0	10	91	90	6.4	1000	0	2	3538	2	2
234	Balloon	38	36.6	10	1	0	2	1	2	0	0	20	150	70	8.3	2000	2	1	5146	2	2
235	Balloon	37	37.3	6	1	1	2	1	2	0	0	10	114	65	9.5	1000	0	2	5357	2	2
236	Balloon	43	35.4	3	2	1	2	2	2	0	0	20	100	110	6.4	1500	0	1	3739	2	2
237	Balloon	39	29.5	6	2	0	2	1	2	0	0	8	157	100	8.8	1000	4	1	4758	2	1
238	Balloon	36	35.4	6	2	0	2	2	2	0	0	30	159	125	8.2	2000	6	1	3026	2	2
239	Balloon	40	38.2	8	2	0	1	1	2	0	0	8	183	80	7.5	800	0	1	5637	2	2
240	Balloon	42	37.2	2	1	0	1	1	2	0	0	5	83	65	6.3	500	0	2	3284	2	2
241	Balloon	36	35	4	1	0	2	2	2	0	0	24	92	95	8.8	1500	4	1	4495	2	2
242	Balloon	30	37.1	8	1	0	2	1	2	0	0	15	229	95	8.9	1500	2	1	5695	2	2
243	Balloon	26	37.1	5	1	1	2	1	2	0	0	15	191	110	7.2	1500	3	1	4414	2	1
244	Balloon	46	36.3	8	1	1	2	2	2	0	0	40	76	100	8.9	2500	3	1	5783	1	2
245	Balloon	37	37.1	2	1	0	1	1	2	0	0	5	122	50	8.4	1000	0	1	5591	2	2
246	Balloon	28	38.2	5	1	0	2	1	2	0	0	10	98	100	7.6	2000	4	2	4262	1	2
247	Balloon	39	25.6	3	1	1	1	1	2	0	0	15	109	120	8.1	1000	2	2	4764	2	2
248	Balloon	32	32.4	4	1	0	2	2	2	0	1	22	95	185	5.8	3000	16	1	8480	1	2
249	Balloon	32	36.4	2	2	0	2	1	2	0	0	21	137	110	9	2000	8	1	4705	2	2
250	Balloon	36	38.2	5	1	0	2	2	2	0	0	34	143	135	8	2000	3	1	5190	2	2
251	Balloon	38	38	8	1	0	2	1	2	0	0	29	215	140	8.2	1500	3	1	5892	2	2
252	Balloon	31	38	3	1	0	1	2	2	0	0	7	150	70	6	1000	0	1	5870	2	2
253	Balloon	37	38.1	3	1	0	2	2	2	0	0	10	188	110	8.4	1500	2	1	4514	2	2
254	Balloon	35	38	6	2	0	1	1	2	0	0	10	89	100	4.8	1000	2	1	4510	2	2
255	Balloon	42	37.5	6	1	0	2	1	2	0	0	25	110	115	9.4	1500	6	2	4174	2	2
256	Balloon	28	35	8	1	0	2	2	2	0	0	25	120	120	5.6	1800	7	1	5161	1	1
257	Balloon	36	36.5	6	1	0	2	1	2	0	0	22	133	115	9.2	2000	8	1	4976	1	2
258	Balloon	38	36.4	3	2	0	2	1	2	0	0	14	155	80	9.6	1600	6	2	7230	1	2
259	Balloon	36	35.6	4	1	0	2	1	2	0	0	12	95	120	6.5	2800	16	2	7280	1	2
260	Balloon	38	36.5	2	0	0	1	2	2	0	0	14	95	150	9.4	3600	16	2	6120	2	2
261	Balloon	35	37.6	5	1	0	2	1	2	0	0	8	350	85	6.2	800	0	1	4580	2	2
262	Balloon	37	36.6	5	1	0	2	1	2	0	0	11	120	65	7.7	1200	3	2	6560	2	1
263	Balloon	43	37.3	6	1	1	2	1	2	0	0	19	85	120	6.7	800	2	1	4765	1	2
264	Balloon	35	35.4	3	2	1	2	2	2	0	0	14	330	145	5.8	800	0	1	6137	2	1
265	Balloon	37	29.5	6	2	0	2	1	2	0	0	12	95	250	6.9	2400	16	2	8485	1	1
266	Balloon	43	36.6	5	1	1	2	1	1	0	0	32	180	155	9.3	1600	4	1	4864	1	2
267	Balloon	36	35.4	4	2	1	2	2	2	0	0	12	96	85	5.2	600	0	1	4680	2	2
268	Balloon	37	29.5	8	1	0	1	1	2	0	0	16	102	65	6.2	800	0	1	7214	2	1
269	Balloon	29	37	5	1	1	2	1	1	0	0	38	90	140	9.2	2800	8	2	5287	2	2
270	Balloon	36	37.5	2	1	0	2	1	2	0	0	34	170	130	8.3	1200	3	1	5180	1	2
271	Balloon	40	35.2	6	1	1	2	1	2	0	0	20	360	120	9	1000	2	2	4859	2	1
272	Balloon	29	36.2	7	1	0	0	1	2	0	0	10	100	110	6.4	1200	3	1	4129	2	2
273	Balloon	36	36.1	7	2	0	2	2	2	0	0	30	108	180	6.5	3200	10	2	5650	2	1
274	Balloon	40	37.2	4	1	0	2	1	2	0	0	15	115	50	10.3	1000	0	1	5168	1	1
275	Balloon	36	35.5	7	1	1	2	2	2	0	0	10	150	110	8	1800	4	1	4925	2	1
276	Balloon	37	35	4	1	1	1	1	2	0	0	10	102	120	7.5	1400	4	1	5356	2	2
277	Balloon	29	36.2	7	2	0	2	2	2	0	0	15	105	65	8.9	800	0	1	4198	1	1
278	Balloon	36	37	4	1	0	2	1	2	0	0	10	119	75	10.2	1000	0	1	4147	2	2
279	Control	34	31.5	4	1	1	1	2	1	0	0			155		6000	23	1	5886	1	1
280	Control	34	36.4	4	2	0	2	1	1	0	0			155		2000	6	1	4731	1	2
281	Control	33	37	5	1	1	2	2	2	0	0			110		2000	5	2	4255	2	2
282	Control	34	36.4	2	0	0	0	1	1	0	0			155		2000	6	1	3731	1	2
283	Control	36	37.6	5	1	0	2	1	1	0	0			200		1800	7	1	5682	1	2
284	Control	36	36.3	5	1	0	1	1	1	0	0			120		1800	7	1	3159	1	2
285	Control	34	35.4	5	2	1	2	1	1	0	1			160		5500	20	1	8909	1	2
286	Control	38	38	9	1	1	2	2	1	0	0			165		7500	34	1	7745	1	2
287	Control	35	37.3	2	1	1	2	1	1	0	0			115		2500	7	1	3876	1	2
288	Control	35	34.4	5	1	0	1	1	1	0	0			214		4500	19	1	7065	1	1
289	Control	30	37.4	8	1	0	2	1	1	0	0			130		2500	11	2	4848	1	2
290	Control	34	36.4	3	2	0	2	1	2	0	0			115		3000	16	1	6204	1	2
291	Control	26	35.6	4	1	0	2	1	2	0	0			170		3000	11	1	6641	1	1
292	Control	34	36.5	7	1	1	1	2	1	0	0			160		5000	18	2	5314	1	2
293	Control	35	39	4	2	0	0	2	2	0	0			180		3000	12	2	4454	1	2
294	Control	36	36.4	5	1	1	2	1	1	0	0			140		4000	12	2	2854	2	2
295	Control	33	37.2	4	2	1	2	1	1	0	0			185		2500	10	2	2889	2	2
296	Control	39	36.3	4	2	0	2	2	1	0	0			140		4000	16	1	5036	1	1
297	Control	34	34.4	5	0	0	1	2	1	0	0			200		3000	8	1	6209	1	2
298	Control	31	36	3	2	1	2	1	2	0	0			110		2000	9	1	2623	2	1
299	Control	36	37.4	5	1	0	2	1	1	0	0			195		3000	12	2	2621	2	2
300	Control	33	30.1	4	1	0	2	2	1	0	0			325		7000	30	1	6223	1	1
301	Control	29	37.5	6	2	1	2	2	1	0	0			145		4000	18	1	4665	1	2
302	Control	33	37.2	3	2	0	2	1	1	0	0			180		2500	16	2	4688	1	1
303	Control	30	37.2	5	2	0	2	1	1	0	0			144		2000	0	2	4520	2	2
304	Control	38	39.2	4	1	0	2	2	1	0	1			75		4000	12	2	7301	1	2
305	Control	34	36.3	3	1	0	2	1	2	0	0			160		3465	13	1	4900	1	1
306	Control	33	36	3	1	0	2	2	1	0	0			140		3665	12	1	5000	1	2
307	Control	35	36.6	5	1	0	2	1	1	0	0			180		3265	14	1	4800	1	2
308	Control	32	37	4	1	0	2	1	1	0	0			170		3165	15	2	4700	1	1
309	Control	36	35.4	3	1	0	2	1	1	0	0			150		3765	11	2	5100	2	2
310	Control	37	35.5	6	1	0	2	2	2	0	0			130		3750	10	1	5200	1	2
311	Control	31	36.9	4	2	0	1	1	1	0	0			190		3280	16	1	4600	1	1
312	Control	30	36.8	5	2	0	2	1	1	0	0			120		3500	13	1	4500	1	2
313	Control	38	35.6	3	0	0	2	2	1	0	0			200		3800	12	2	5300	1	2
314	Control	34	36	4	2	0	2	1	1	0	0			160		3200	14	2	5400	2	1
315	Control	33	36.6	3	1	1	2	1	2	0	0			170		3000	15	1	4400	1	2
316	Control	35	36.3	3	2	0	1	2	1	0	0			150		4000	11	1	4300	1	2
317	Control	32	36	5	1	0	2	1	1	0	0			140		3400	13	1	5500	1	1
318	Control	36	36.6	4	1	0	0	1	1	0	0			180		3500	13	2	4900	1	2
319	Control	34	36.3	5	2	0	2	1	1	0	0			160		3400	12	2	4800	2	2
320	Control	30	35.3	4	1	0	2	1	1	0	0			210		5000	27	1	8369	1	2
321	Control	37	35	3	1	0	2	2	1	0	0			155		3500	16	2	6015	1	2
322	Control	30	38.4	5	2	0	1	1	2	0	0			140		1600	4	2	6237	1	1
323	Control	36	36	3	1	0	2	2	1	0	0			255		2500	15	2	8477	1	1
324	Control	37	36.6	5	1	0	2	1	1	0	0			160		3465	13	1	4900	1	1
325	Control	29	37	4	1	0	2	1	1	0	0			140		3665	12	1	5000	1	2
326	Control	35	35.4	3	1	0	2	1	2	0	0			180		3265	14	1	4800	1	2
327	Control	32	36.3	4	2	0	2	2	1	0	0			170		3165	15	2	4700	1	1
328	Control	31	38	3	1	0	1	2	1	0	0			150		3765	11	2	5100	2	2
329	Control	37	38.1	3	1	0	2	2	1	0	0			130		3750	10	1	5200	1	2
330	Control	44	36.6	10	1	0	2	1	1	0	0			190		3280	16	1	4600	1	1
331	Control	35	37.3	6	1	1	2	1	1	0	0			110		2000	9	1	2623	2	1
332	Control	34	36.3	3	1	0	2	1	2	0	0			195		3000	12	2	2621	2	2
333	Control	33	36	3	1	0	2	2	1	0	0			325		7000	30	1	6223	1	1
334	Control	35	36.6	5	1	0	2	1	1	0	0			145		4000	18	1	4665	1	2
335	Control	32	37	4	1	0	2	1	1	0	0			180		2500	16	2	4688	1	1
336	Control	32	37.6	6	1	0	2	1	2	0	0			144		2000	0	2	4520	2	2
337	Control	38	36.6	10	1	0	2	1	1	0	0			75		4000	12	2	7301	1	2
338	Control	37	37.3	6	1	1	2	1	1	0	0			160		3465	13	1	4900	1	1
339	Control	43	35.4	3	2	1	2	2	1	0	0			140		3665	12	1	5000	1	2
340	Control	39	36.6	9	2	1	2	1	2	0	0			180		3265	14	1	4800	1	2
341	Control	24	36	3	2	0	2	2	1	0	0			170		3165	15	2	4700	2	1
342	Control	32	37.6	6	1	0	2	1	2	0	0			120		1800	7	1	3159	1	2
343	Control	42	37.2	2	1	0	1	1	1	0	1			160		5500	20	1	8909	1	2
344	Control	36	35	4	1	0	2	2	2	0	0			165		7500	34	1	7745	2	2
345	Control	30	37.2	4	2	1	2	1	1	0	0			115		2500	7	1	3876	1	2
346	Control	26	36.3	4	2	0	2	2	1	0	0			214		4500	19	1	7065	1	1
347	Control	46	34.4	5	0	0	1	2	2	0	0			130		2500	11	2	4848	1	2
348	Control	31	38	3	1	0	1	2	2	0	0			150		3765	11	2	5100	2	2
349	Control	37	38.1	3	1	0	2	2	1	0	0			130		3750	10	1	5200	1	2
350	Control	32	36.3	4	2	0	2	2	2	0	0			190		3280	16	1	4600	1	1
351	Control	36	37.5	2	1	0	2	1	1	0	0			110		2000	9	1	2623	2	1
352	Control	40	35.2	6	1	1	2	1	1	0	0			195		3000	12	2	2621	2	2
353	Control	29	37.5	6	2	1	2	2	2	0	0			325		7000	30	1	6223	1	1
354	Control	33	37.2	3	2	0	2	1	1	0	0			145		4000	18	1	4665	1	2
355	Control	30	37.2	5	2	0	2	1	2	0	0			180		2500	16	2	4688	1	1
356	Control	37	38.1	3	1	0	2	2	1	0	0			144		2000	0	2	4520	2	2
357	Control	35	38	6	2	0	1	1	2	0	0			75		4000	12	2	7301	1	2
358	Control	26	35.6	4	1	0	2	1	1	0	0			120		1800	7	1	3159	1	2
359	Control	34	36.5	7	1	1	1	2	2	0	0			160		5500	20	1	8909	1	2
360	Control	35	39	4	2	0	0	2	1	0	0			165		7500	34	1	7745	1	2
361	Control	36	36.4	5	1	1	2	1	1	0	0			115		2500	7	1	3876	1	2
362	Control	33	37.2	4	2	1	2	1	2	0	0			214		4500	19	1	7065	1	1
363	Control	36	36.3	3	2	0	2	1	1	0	0			130		2500	11	2	4848	1	2
364	Control	34	33	4	2	1	2	2	2	0	0			115		3000	16	2	6204	1	2

## Sheet: Sheet2
1	2	1	1	469	-306	12.1	4.6
2	2	1	1	789	1356	19.3	8.1
1	2	0	1	183	464	11.3	8.7
2	1	2	1	930	-440	19.1	5.3
2	1	1	1	166	-512	23.1	7.3
0	1	1	1	930	588	23.5	8
1	1	1	1	863	-134	9.7	9.1
1	1	1	1	86	-428	27.2	7.5
	1	1	1	1078	-587	10.3	7.7
2	1	1	1	340	1157	29.6	7.3
1	2	1	1	715	859	7.8	9.1
1	2	1	1	421	893	21.1	6.1
1	2	2	1	579	388	12.6	9.3
2	2	1	1	829	-304	24.9	8.8
2	2	1	1	1079	-185	27.8	6.2
1	1	0	1	534	72	4.5	8.2
2	2	1	1	750	134	21.2	7.8
2	1	2	1	911	637	6.7	6.2
2	2	1	1	877	42	14.5	5.2
1	2	1	1	1044	-310	19.9	9.6
2	2	1	1	128	295	4.6	4.7
0	1	1	1	272	-939	27.7	5.5
1	2	1	1	177	-58	5.4	5.8
0	1	1	1	84	1075	23.5	9.2
1	1	1	1	471	840	6.3	8
1	1	2	1	992	318	27.2	7.8
2	2	1	1	745	-3	26.4	8
1	1	1	1	1176	960	4.3	9.2
2	1	1	1	756	300	28.3	7
1	2	1	1	111	890	8.1	6.6
1	1	1	1	1219	108	21.8	5.7
1	1	1	1	1026	-535	21.2	7.1
1	1	2	1	929	201	22.6	6
1	2	1	1	211	-73	4.1	5.2
0	1	1	1	615	67	24.2	8.4
2	1	1	1	1150	-569	26.8	4.8
1	2	1	1	869	134	21.4	5.9
3	2	1	1		-256	20.1	9.1
2	2	1	1	668	-568	18.5	7.7
0	2	1	1	300	-42	13	5.6
2	1	1	1	990	440	6.1	7.4
	2	1	1	778	1304	22.2	8.1
	1	1	1	627	93	6.4	5.2
	2	1	1	1237	-202	13.6	9.5
	1	1	1	423	1019	11.9	6.4
	2	1	1	110	608	14.1	4.5
	2	1	1	1220	233	23.7	5
	2	2	1	1083	-441	12.9	8.8
	1	1	1	631	249	27.3	5.4
	2	1	1	583	294	22.8	9.4
	2	1	1	616	663	27.3	8.8
	1	2	1	700	574	7.6	8.7
	1	1	1	343	333	19.4	6.9
	1	1	1	1226	-543	20.9	5.8
	1	1	1	916	203	24.1	4.6
	1	1	1	764	-98	17.4	8.5
	2	1	1	178	-609	7.1	7.4
	2	1	1	1163	-729	22.3	6.4
	1	1	1	385	173	23.6	5.4
	1	1	1	555	77	7.9	4.6
	2	2	1	693	668	7.3	7.8
	1	1	1	188	-329	22.2	9.6
	2	2	1	324	203	29.9	5.3
	2	1	1	952	464	9.5	6.7
	2	1	1	883	-701	13.3	6
	1	1	1	1100	634	6.4	9.2
	2	1	1	1248	797	21.9	6.5
	1	1	1	1098	-295	20.8	8.1
	1	1	1	540	-330	15.3	6.5
	1	1	1	585	505	7.9	5.4
	2	1	1	244	1037	7.6	8.4
	1	1	1	389	1861	15.8	7.1
	1	0	1	336	112	16.9	6.4
	2	1	1	1237	118	24.2	7.7
	1	1	1	299	556	19.6	9.4
	2	1	1	627	1016	6.7	6.5
	1	1	1	1091	-792	27.3	9.5
	2	2	1	890	617	23.5	7.3
	1	1	1	929	-653	12.8	4.6
	2	1	1	1114	-250	13.9	4.7
	2	1	1	504	-515	19.9	6.4
	1	1	1	763	-367	16.1	8.9
	2	1	1	278	921	11.5	7.1
	1	0	1	594	764	6.2	6.1
	2	1	1	690	-5	8.9	4.9
	2	1	1	241	-1207	29.1	5.7
	1	1	1	1136	2	6.5	9.4
	1	2	1	1175	-426	26.1	6.8
	1	1	1	640	718	29.2	4.6
	2	1	1	735	454	20.7	9.4
	1	1	1	468	329	10.8	6.3
	2	0	1	1088	530	16.3	8.5
	2	1	1	1118	175	8.9	6.4
	1	1	1	289	-1094	17.5	8.7
	2	1	1	446	-170	22.6	4.9
	2	1	1	1067	-87	4.3	6.1
	1	1	1	922	165	29.6	5.8
	1	2	1	765	297	11	8.7
	1	1	1	818	-774	24.2	8.3
	1	1	1	1136	240	7.5	9.4
	1	1	1	1185	818	12.6	5.8
	1	1	1	635	387	14.1	8.6
	1	1	1	1030	1	21.1	6.6
	2	1	1	349	1392	10.9	8.4
	2	1	1	1251	357	9.1	7.4
	2	1	1	425	185	22.5	9
	2	1	1	515	267	28.6	8.7
	1	1	1	1130	-454	20.8	4.8
	2	1	1	1217	56	29.5	5.2
	1	1	1	510	81	26.7	7.1
	2	1	1	189	759	9.5	8.5
	1	1	1	408	113	14.1	9.1
	1	1	1	906	279	9.3	6.1
	2	1	1	805	344	19.9	7.8
	2	1	1	355	-936	27.5	5
	1	1	1	805	-198	16.3	9.4
	1	1	1	1139	-276	10.3	5.9
	2	1	1	835	173	10.1	7
	1	1	1	1205	-534	4.8	4.7
	2	1	1	940	-104	29.3	7.4
	2	1	1	205	-451	20.4	6.5
	2	1	1	802	288	5.7	5.4
	1	3	1	343	288	7.3	8.6
	2	1	1	571	587	27.8	6.8
	1	1	1	1181	-229	13	5.3
	1	1	1	83	-1006	20	7.3
	1	1	1	259	817	14.4	6.8
	2	1	1	1070	1196	5.2	9
	2	1	1	631	-143	29.8	6.6
	2	1	1	1202	273	20.5	9.5
	1	1	1	544	411	6.1	5.9
	1	1	1	534	445	19.6	5.8
	2	2	1	495	609	20.3	7.7
	1	2	1	1076	-839	16	8.4
	1	1	1	255	352	18	5.6
	1	2	1	544	-42	23.6	6.4
	2	1	1	818	667	29.9	5.7
	2	1	1	102	491	13.3	5.9
	2	2	1	663	-159	16.3	5.8
	2	2	1	801	-383	11.5	5.1
	1	1	1	114	611	13.6	4.8
	1	2	1	821	-967	9	7.4
	1	2	1	789	460	11.8	6.6
	2	1	1	1060	261	17.1	5.5
	1	2	1	364	-154	8.1	9.5
	1	1	1	1156	-106	16.8	7.2
	1	2	1	356	395	8.7	7.8
	1	1	1	1123	761	15.2	7.1
	2	1	1	154	995	12.5	8.9
	1	2	1	1174	253	11.3	4.7
	2	1	1	1228	-849	5.8	6.5
	2	1	1	383	100	23.4	9.5
	2	1	1	898	32	28.8	6
	2	2	1	988	542	25.3	6.6
	2	2	1	1097	535	5.7	6.3
	1	1	1	674	298	18.3	6.6
	2	2	1	1202	47	7.3	8.1
	2	2	1	627	486	8.1
	2	1	1	124	488	26.8
	1	2	1	701	-199	8.1
	1	1	1	814	263	21.5
	1	1	1	424	-932	28.8
	2	1	1	1049	-254	20.6
	1	2	1	148	1391	28.8
	2	2	1	176	-160	13.6
	2	1	1	193	569	6.6
	2	1	1	605	408	9.5
	1	1	1	332	-33	12.1
	2	1	1	969	591	15.7
	2	1	1	545	-422	17.6
	1	2	1	467	239	17.6
	2	1	1	1065	366	17.4
	2	2	1	1167	979	23.3
	1	1	1	325	662	11
	2	1	1	878	1435	9.6
	2	2	1	751	-494	20.1
	2	2	1	1173	-403	10.3
	1	2	1	986	176	10.2
	2	2	1	108	1607	22.1
	1	2	1	83	-154	14.6
	2	1	1	1083	-312	27.4
	2	2	1	380	-270	15.4
	2	2	1	1226	-735	29.2
	1	1	1	89	289	22.8
	1	1	1	1211	828	13
	2	1	1	854	547	18.8
	2	2	1	932	-761	12.3
	1	1	1	308	1290	5.7
	1	2	1	468	37	20
	1	2	1	242	-110	19
	2	1	1	435	1558	25.2
	2	1	1	597	593	26.9
	1	2	1	892	36	18.2
	1	2	1	854	212	24.9
	1	1	1	286	242	17.7
	2	1	1	1085	365	18.2
	2	1	1	1259	-660	19.6
	2	1	1	1257	246	5.4
	2	2	1	457	265	9.4
	1	2	1	917	1633	27.6
	2	2	1	127	-140	28.7
	2	1	1	951	-182	10.7
	2	1	1	1183	292	29.2
	2	1	1	1135	145	22.2
	2	2	1	705	-210	10.5
	1	1	1	391	-225	22.7
	1	2	1	485	557	21.2
	2	1	1	174	-191	22
	1	1	1	232	331	19.1
	2	1	1	733	-260	23.7
	1	1	1	546	92	6.2
	2	1	1	735	-198	4.3
	1	1	1	367	-213	18.7
	2	1	1	272	-673	5.2
	2	2	1	1127	394	19.9
	1	2	1	233	86	11.5
	2	1	1	479	-917	11.2
	1	2	1	388	-255	6.1
	1	2	1	1107	877	25.4
	2	1	1	157	-553	12.5
	2	2	1	1056	861	13.5
	1	1	1	956	581	13.4
	2	1	1	974	773	26.8
	2	2	1	1159	-246	7.7
	2	1	1	251	-30	23.2
	1	1	1	585	-834	23.7
	2	2	1	756	-446	11.5
	2	1	1	110	253	15.6
	1	1	1	878	200	18.9
	2	1	1	749	221	8.3
	1	1	1	442	-376	14.1
	2	2	1	1094	-903	6.7
	1	1	1	1105	-26	28.5
	1	2	1	1141	182	26.3
	2	2	1	530	604	5.9
	1	1	1	1240	750	27.7
	2	2	1	875	189	7.8
	2	2	1	938	718	13.5
	2	1	1	990	-79	25
	2	1	1	357	415	7.5
	1	2	1	477	390	16.2
	2	2	1	1252	-142	11.5
	1	1	1	956	687	7.2
	1	2	1	754	762	8.8
	1	1	1	539	765	21.1
	2	1	1	845	-743	14.8
	1	1	1	977	354	18.7
	1	2	1	712	-959	5.8
	2	2	1	430	-434	4.9
	1	1	1	165	-318	20
	1	2	1	510	48	28.3
	2	2	1	800	324	10.3
	2	2	1	235	1429	6.1
	1	1	1	1248	-837	15.3
	1	1	1	546	-269	24.5
	1	1	1	556	161	7.3
	1	1	1	321	488	21.8
	2	2	1
	1	1	1
	1	2	1
	2	2	1
	1	1	1
	2	1	1
	1	2	1
	1	2	1
	2	2	1
	2	1	1
	2	1	1
	1	1	1
	2	2	1
	1	1	1
	2	2	1
	2	1	1
	2	2	1
	1	2	1
	2	2	1
	2	1	1
	1	1	1
	2	2	1
	2	2	1
	1	1	1
	1	1	1
	1	1	1
	1	1	1
	2	1	1
	2	2	1
	1	1	1
	1	1	1
	2	1	1
	2	2	1
	2	1	1
	1	1	1
	2	1	1
	2	1	1
	1	1	1
	1	1	1
	1	1	1
	2	2	1
	2
	1
	1
	1
	1
	1
	1
	2
	2
	1
	1
	1
	2
	1
	2
	1
	1
	1
	1
	2
	2
	2
	2
	2
	2
	2
	2
	2
	2
	1
	2
	2
	1
	2
	1
	1
	1
	2
	1
	2
	1
	1
	2
	1
	2
	1
	1
	2
	2
	2
	1
	2
	2
	1
	2
	1
	1
	2
	1
	2
	1
	1
	1
	1
	1
	2
	1
	1
	2
	1
	2
	2
	1
	2
	2
	1
	1
	2
	2
	1
	2
	2
	1
	2
	2
	1
	2
	1
	2
	1
	2
	2
	2
	2
	1
	2
	2
	2
	2
	2
	2
	1
	1
	2
	1
	1
	1
	2
	1
	2
	1
	2
	1
	1
	2
	2
	2
	2
	2
	2
	2
	1
	1
	2
	1
	2
	1
	2
	2
	2
	2
	2
	1
	1
	2
	2
	1
	1
	1
	2
	1
	1
	1
	1
	2
	1
	2
	1
	1
	2
	1
	1
	2
	1
	1
	1
	2
	1
	2
	2
	2
	1
	1
	1
	1
	1
	1
	1
	1
	2
	1
	2
	2
	2
	2
	2
	1
	1
	2
	2
	2
	2
	1
	1
	2
	1
	2
	1
	2
	2
	1
	1
	2
	1
	1
	1
	2
	1
	1
	2
	1
	2
	2
	1
	2
	2
	2
	1
	1
	2
	1
	2
	1
	1
	2
	1
	1
	2
	2
	1
	2
	2
	1
	1
	1
	1
	1
	2
	1
	1
	2
	2
	1
	1
	1
	1
	2
	2
	1
	2
	1
	1
	2
	2
	1
	1
	2
	2
	2
	1
	1
	1
	1
	1
	2
	1
	1
	2
	2
	1
	1
	2
	2
	1
	1
	2
	1
	1
	2
	2
	2
	1
	1
	1
	1
	1
	2
	1
	1
	1
	1
	1
	1
	1
	1
	1
	2
	2
	2
	2
	1
	2
	1
	1
	1
	1
	1
	2
	1
	1
	1
	1
	1
	2
	1
	1
	1
	1
	1
	2
	1
	1
	1
	1
	2
	2
	2
	2
	2
	2
	2
	2
	1
	1
	2
	1
	2
	1
	1
	1
	1
	1
	1
	2
	2
	2
	2
	1
	2
	2
	1
	1
	1
	1
	1
	2
	2
	2
	2
	1
	1
	2
	1
	2
	1
	2
	2
	2
	2
	2
	2
	1
	1
	2
	1
	2
	1
	1
	1
	1
	1
	2
	1
	2
	2
	1
	1
	1
	1
	1
	1
	2
	1
	2
	2
	2
	2
	1
	2
	2
	1
	2
	1
	1
	2
	2
	2
	2
	2
	1
	2
	2
	2
	2
	1
	2
	1
	1
	2
	2
	1
	2
	1
	1
	2
	1
	1
	2
	1
	1
	2
	2
	1
	2
	2
	2
	2
	2
	2
	1
	2
	1
	1
	2
	2
	2
	2
	2
	2
	1
	2
	2
	2
	2
	1
	2
	2
	1
	2
	2
	1
	1
	1
	1
	1
	2
	2
	2
	2
	1
	2
	1
	2
	1
	1
	1
	2
	1
	1
	1
	2
	1
	2
	1
	1
	1
	2
	2
	2
	1
	1
	1
	1
	2
	1
	1
	1
	2
	2
	2
	1
	2
	1
	2
	2
	1
	2
	2
	1
	1
	1
	2
	1
	1
	2
	1
	1
	2
	1
	2
	2
	2
	2
	1
	2
	1
	2
	1
	1
	2
	1
	1
	2
	2
	1
	2
	1
	2
	2
	1
	1
	1
	2
	2
	2
	1
	1
	1
	1
	2
	2
	1
	1
	2
	2
	2
	1
	2
	1
	1
	1
	2
	2
	2
	2
	1
	2
	1
	1
	1
	2
	1
	1
	2
	1
	2
	1
	2
	2
	1
	2
	2
	1
	1
	1
	2
	2
	2
	2
	1
	2
	1
	2
	1
	1
	1
	1
	1
	2
	1
	1
	1
	2
	2
	1
	2
	1
	2
	1
	2
	1
	2
	2
	2
	1
	2
	1
	1
	1
	1
	2
	2
	2
	1
	1
	1
	2
	1
	1
	2
	1
	1
	2
	1
	1
	2
	1
	2
	2
	2
	1
	2
	2
	2
	1
	2
	2
	1
	2
	2
	2
	2
	1
	1
	1
	2
	2
	1
	1
	2
	1
	1
	2
	1
	2
	2
	1
	2
	1
	1
	1
	2
	2
	2
	1
	2
	1
	2
	2
	1
	1
	1
	1
	2
	2
	1
	2
	1
	1
	1
	2
	2
	2
	1
	2
	1
	1
	2
	2
	2
	2
	2
	2
	2
	2
	2
	2
	1
	1
	2
	1
	1
	2
	1
	2
	1
	2
	2
	2
	1
	2
	1
	1
	1
	1
	1
	1
	1
	2
	2
	2
	1
	2
	2
	1
	1
	2
	2
	2
	2
	2
	1
	2
	2
	2
	2
	2
	2
	1
	1
	2
	2
	1
	1
	1
	2
	2
	2
	1
	1
	1
	1
	2
	1
	1
	1
	2
	1
	1
	2
	2
	2
	2
	2
	2
	2
	1
	2
	1
	2
	2
	2
	1
	1
	1
	1
	1
	1
	1
	1
	1
	1
	2
	1
	2
	1
	2
	1
	2
	2
	1
	2
	1
	1
	1
	2
	1
	1
	2
	1
	2
	1
	2
	2
	1
	2
	2
	1
	2
	2
	2
	1
	2
	2
	1
	2
	1
	1
	2
	2
	2
	2
	1
	2
	2
	1
	2
	1
	2
	2
	2
	1
	2
	2
	2
	1
	1
	2
	1
	1
	1
	2
	2
	1
	2
	1
	2
	2
	1
	2
	1
	2
	1
	1
	2
	2
	1
	1
	1
	1
	2
	2
	1
	2
	2
	2
	1
	1
	2
	2
	1
	2
	2
	2
	2
	2
	1
	2
	1
	2
	1
	2
	2
	2
	2
	2
	2
	2
	1
	1
	1
	1
	1
	1
	1
	1
	1
	1
	2
	1
	1
	1
	2
	1
	1
	2
	1
	1
	1
	2
	1
	1
	1
	1
	1
	1
	2
	2
	2
	2
	2
	1
	2
	2
	2
	1
	2
	2
	1
	2
	2
	2
	2
	1
	2
	2
	2
	1
	2
	2
	2
	1
	1
	1
	2
	2
	1
	1
	1
	2
	2
	2
	1
	2
	1
	1
	1
	1
	2
	1
	1
	2
	2
	2
	2
	2
	2
	1
	1
	1
	2
	2
	2
	1
	2
	2
	1
	2
	2
	2
	1
	2
	1
	2
	2
	1
	1
	1
	2
	2
	1
	1
	1
	1
	2
	2
	2
	2
	2
	2
	1
	2
	1
	2
	2
	1
	1
	2
	1
	1
	2
	1
	1
	2
	2
	1
	1
	1
	2
	1
	1
	2
	2
	1
	2
	2
	2
	2
	2
	1
	1
	1
	2
	2
	1
	1
	2
	2
	1
	2
	2
	2
	2
	1
	2
	2
	1
	2
	1
	1
	2
	1
	2
	1
	2
	2
	2
	2
	2
	2
	2
	2
	2
	2
	2
	1
	2
	2
	2
	2
	1
	1
	1
	1
	1
	2
	2
	1
	2
	2
	1
	1
	2
	1
	1
	1
	2
	1
	2
	2
	2
	1
	2
	1
	1
	2
	1
	2
	2
	2
	2
	1
	1
	1
	2
	1
	1
	2
	1
	2
	1
	2
	1
	2
	1
	1
	2
	2
	2
	1
	1
	2
	2
	1
	1
	2
	1
	2
	2
	2
	1
	1
	1
	2
	2
	2
	1
	1
	1
	1
	1
	2
	2
	2
	2
	1
	2
	1
	1
	1
	1
	2
	2
	1
	1
	1
	2
	1
	1
	1
	2
	2
	2
	2
	2
	2
	1
	1
	1
	1
	2
	2
	1
	1
	2
	1
	2
	1
	1
	2
	1
	1
	1
	1
	1
	2
	2
	2
	2
	2
	1
	1
	1
	2
	2
	2
	2
	1
	2
	1
	1
	1
	1
	2
	2
	2
	1
	2
	2
	2
	1
	1
	1
	2
	1
	2
	2
	2
	2
	2
	1
	2
	1
	1
	1
	1
	1
	1
	1
	2
	2
	1
	1
	2
	1
	2
	1
	1
	1
	2
	2
	2
	1
	1
	1
	1
	1
	1
	2
	2
	1
	2
	1
	2
	2
	2
	1
	2
	2
	2
	1
	2
	2
	1
	1
	1
	1
	1
	1
	1
	1
	2
	1
	2
	1
	2
	2
	2
	2
	2
	1
	1
	1
	1
	2
	1
	2
	1
	2
	2
	1
	2
	2
	2
	2
	2
	1
	2
	2
	1
	2
	2
	1
	2
	2
	2
	1
	1
	1
	1
	2
	2
	1
	1
	1
	2
	2
	2
	1
	2
	2
	1
	2
	1
	1
	1
	2
	1
	1
	2
	2
	2
	1
	2
	1
	1
	2
	2
	1
	2
	1
	2
	2
	1
	1
	1
	2
	1
	1
	2
	2
	1
	2
	1
	1
	1
	2
	1
	2
	1
	1
	2
	1
	2
	1
	1
	1
	2
	1
	2
	1
	2
	1
	1
	2
	2
	1
	2
	2
	1
	1
	2
	2
	2
	2
	2
	1
	2
	1
	1
	2
	1
	1
	2
	2
	2
	2
	2
	2
	1
	1
	1
	2
	1
	2
	2
	2
	1
	2
	1
	1
	2
	2
	1
	1
	1
	1
	1
	2
	2
	2
	2
	2
	2
	2
	2
	2
	2
	1
	2
	1
	1
	2
	1
	2
	1
	1
	2
	1
	2
	1
	1
	2
	2
	2
	1
	2
	2
	2
	2
	2
	1
	2
	1
	2
	2
	1
	2
	2
	2
	2
	2
	1
	2
	2
	2
	1
	2
	1
	2
	2
	1
	2
	2
	1
	1
	2
	2
	1
	2
	2
	1
	2
	2
	2
	2
	2
	1
	1
	1
	2
	1
	2
	1
	1
	2
	1
	1
	2
	1
	1
	2
	2
	1
	1
	2
	2
	1
	2
	2
	1
	1
	2
	1
	1
	2
	1
	2
	1
	1
	1
	1
	2
	2
	2
	1
	2
	1
	1
	2
	1
	2
	1
	1
	1
	1
	2
	1
	2
	1
	2
	1
	2
	2
	2
	2
	2
	1
	1
	2
	1
	2
	1
	2
	1
	2
	1
	1
	1
	2
	2
	1
	1
	1
	2
	2
	1
	2
	2
	2
	1
	1
	1
	1
	1
	1
	1
	2
	2
	2
	1
	1
	1
	2
	2
	2
	2
	2
	2
	2
	2
	2
	2
	2
	2
	2
	2
	1
	1
	1
	1
	2
	2
	1
	1
	2
	2
	1
	1
	1
	1
	2
	1
	2
	2
	1
	1
	1
	1
	1
	2
	2
	1
	1
	2
	1
	1
	2
	2
	1
	1
	2
	1
	2
	1
	2
	2
	2
	1
	2
	2
	1
	2
	1
	2
	2
	2
	2
	1
	2
	2
	2
	2
	2
	2
	1
	1
	2
	2
	1
	2
	2
	2
	1
	1
	1
	1
	1
	2
	2
	1
	2
	2
	1
	2
	1
	1
	1
	1
	2
	1
	1
	1
	2
	1
	1
	2
	2
	2
	2
	2
	2
	2
	2
	1
	2
	2
	2
	1
	1
	1
	2
[truncated: 1,046,576+ more rows]
